# Supplementary material for: The LuxO-OpaR quorum-sensing cascade differentially controls Vibriophage VP882 lysis-lysogeny decision making in liquid and on surfaces
Source: PLoS Genet. 2024 Jul 30;20(7):e1011243. doi: 10.1371/journal.pgen.1011243 (PMC11315295; doi:10.1371/journal.pgen.1011243)
Supplement: S1 Data — (XLSX) [file pgen.1011243.s004.xlsx]

## Sheet: 2B
	WT/Pbad-q			luxOD61E/Pbad-q			luxOD61A/Pbad-q			ΔopaR/Pbad-q			WT/Pbad-q			luxOD61E/Pbad-q			luxOD61A/Pbad-q			ΔopaR/Pbad-q
	Uninduced			Uninduced			Uninduced			Uninduced			Induced			Induced			Induced			Induced
MOI	Rep 1	Rep 2	Rep 3	Rep 1	Rep 2	Rep 3	Rep 1	Rep 2	Rep 3	Rep 1	Rep 2	Rep 3	Rep 1	Rep 2	Rep 3	Rep 1	Rep 2	Rep 3	Rep 1	Rep 2	Rep 3	Rep 1	Rep 2	Rep 3
0	0	1.13686	0	4.07461	3.24285	0.616299	0.688048	0	0	4.46978	0	1.56377	10.9649	6.71362	5.7889	8.30746	7.43414	5.57312	10.854	12.7764	12.9169	10.7607	3.51689	3.40202
1e-05	0	0	0	0	0	0	3.03768	3.35893	0	8.6491	0	0	2.12052	12.041	13.0542	97.2188	96.3203	95.3261	21.8766	7.73686	9.28003	18.5031	15.3304	7.51687
0.0001	0	0	0.33596	0.882246	4.57335	0.616299	0	0	0	4.77447	0	0	26.1444	21.2534	13.9177	98.4904	92.9649	95.5633	9.70618	12.3454	4.38192	60.3212	37.0949	55.7504
0.001	0	0	1.13889	0	8.73236	0	2.83089	0	4.48113	6.87406	0	0	34.5717	15.1666	20.2482	98.0882	92.4967	93.4677	16.3515	5.82509	7.20256	75.6305	53.7717	67.5256
0.01	7.9051	0	1.64965	1.36572	0	3.25187	1.81027	0	0	4.25425	1.60614	0	85.584	33.5868	49.2088	99.0441	95.011	96.8016	41.1126	10.1933	6.1721	96.6787	80.579	81.9467

## Sheet: 2C
Pbad-q	Uninduced			Induced
Replicate	Rep 1	Rep 2	Rep 3	Rep 1	Rep 2	Rep 3
WT/Pbad-q	0	0	0	0	0	0
luxOD61E/Pbad-q	0.602529	0	2.08221	97.4328	93.7198	97.003
luxOD61A/Pbad-q	0	0	0	0	0	0
ΔopaR/Pbad-q	0	0	0	37.4354	0	0
luxOD61E ΔopaR/Pbad-q	0	0	9.46694	98.1634	95.9428	95.8441
luxOD61A ΔopaR/Pbad-q	0	0	0	0	0	0
	Red values not displayed in Fig.

## Sheet: 2D
MOI = 1e-5 (Left)
	ΔopaR/Pbad-q			luxOD61E ΔopaR/Pbad-q			luxOD61A ΔopaR/Pbad-q			ΔopaR/Pbad-q			luxOD61E ΔopaR/Pbad-q			luxOD61A ΔopaR/Pbad-q
	SM Buffer			SM Buffer			SM Buffer			Phage			Phage			Phage
Time (min)	Rep 1	Rep 2	Rep 3	Rep 1	Rep 2	Rep 3	Rep 1	Rep 2	Rep 3	Rep 1	Rep 2	Rep 3	Rep 1	Rep 2	Rep 3	Rep 1	Rep 2	Rep 3
0	0.0133343	0.0133343	0.0133343	0.0133343	0.0133343	0.0133343	0.0133343	0.0133343	0.0133343	0.0133343	0.0133343	0.0133343	0.0133343	0.0133343	0.0133343	0.0133343	0.0133343	0.0133343
30	0.0104269	0.0014537	0.0098656	0.0083436	0.0119008	0.0147982	0.0073789	0.0088568	0.0135127	0.0129589	0.0129703	0.0200123	0.0134575	0.0125241	0.008924	0.0113817	0.0257884	0.0086909
60	0.010553	0.0001181	0.0064528	0.0082103	0.0110033	0.0123891	0.0117276	0.0114793	0.0162122	0.0133793	0.0108265	0.0216778	0.0145523	0.0359887	0.0036947	0.0087722	0.0087276	0.008758
90	0.0118351	0	0.0071763	0.0106326	0.0947	0.0144795	0.0089493	0.0100157	0.0139378	0.0139946	0.0175071	0.022024	0.0149349	0.0108878	0.0027201	0.013357	0.0088337	0.0074961
120	0.0105567	0.0007532	0.0070135	0.0082121	0.0109028	0.0130316	0.007039	0.0088362	0.0129514	0.0136979	0.0164385	0.0214874	0.0138721	0.0205058	0.005167	0.0190712	0.0152566	0.0117661
MOI = 1e-2 (Right)
	ΔopaR/Pbad-q			luxOD61E ΔopaR/Pbad-q			luxOD61A ΔopaR/Pbad-q			ΔopaR/Pbad-q			luxOD61E ΔopaR/Pbad-q			luxOD61A ΔopaR/Pbad-q
	SM Buffer			SM Buffer			SM Buffer			Phage			Phage			Phage
Time (min)	Rep 1	Rep 2	Rep 3	Rep 1	Rep 2	Rep 3	Rep 1	Rep 2	Rep 3	Rep 1	Rep 2	Rep 3	Rep 1	Rep 2	Rep 3	Rep 1	Rep 2	Rep 3
0	0.0307724	0.0307724	0.0307724	0.0307724	0.0307724	0.0307724	0.0307724	0.0307724	0.0307724	0.0307724	0.0307724	0.0307724	0.0307724	0.0307724	0.0307724	0.0307724	0.0307724	0.0307724
30	0.0318935	0.0314526	0.0298206	0.032027	0.0312921	0.0313336	0.0344693	0.0304748	0	0.104411	0.218144	0.180745	0.218061	0.239078	0.203313	0.0952493	0.104031	0.0632695
60	0.0443301	0.0420694	0.0357475	0.0441657	0.0450662	0.0407786	0.0391609	0.0411245	0.0082561	0.582511	0.919448	0.600327	0.848064	0.938265	0.738155	0.387186	0.480418	0.398842
90	0.0423233	0.0549688	0.0375067	0.045874	0.0409132	0.0411022	0.0445548	0.0374279	0.003005	2.64199	4.05691	2.86468	4.12465	4.31013	4.01012	1.40582	1.38713	1.2097
120	0.0398274	0.0399158	0.0398416	0.0420165	0.0432623	0.0408038	0.0412983	0.0410897	0.0085887	4.74207	6.52217	4.95299	5.76299	5.2263	5.35054	2.21934	2.36135	1.83142

## Sheet: 2E
Pbad-q	Uninduced			Uninduced			Induced			Induced
Ptet	Uninduced			Induced			Uninduced			Induced
Replicate	Rep 1	Rep 2	Rep 3	Rep 1	Rep 2	Rep 3	Rep 1	Rep 2	Rep 3	Rep 1	Rep 2	Rep 3
WT/Pbad-q/EV	5.54918	0	0	8.84756	2.67127	6.56999	0	7.18285	0	0	5.35507	0
WT/Pbad-q/Ptet-qrr2	3.97272	4.47843	0	0	0	0	36.5872	24.0078	0	82.9936	69.1818	72.4696
luxOD61E/Pbad-q/EV	0	6.53774	0	3.69768	0	0	96.1543	91.4387	91.9911	92.9636	93.9542	91.5128
luxOD61E/Pbad-q/Ptet-qrr2	0	0	0	6.71825	0	0	97.7888	97.0048	95.3855	98.2076	98.1509	98.213
luxOD61A/Pbad-q/EV	5.87905	6.77267	0	0	0	0	0	0	0	0	0	0
luxOD61A/Pbad-q/Ptet-qrr2	3.70386	0	0	0	0	0	0	0	0	30.5873	0	41.9276
	Red values not displayed in Fig.

## Sheet: 3A
Pbad-q	Uninduced			Induced
Replicate	Rep 1	Rep 2	Rep 3	Rep 1	Rep 2	Rep 3
WT/Pbad-q	11.0098	9.67326	4.88373	4.64863	8.3501	9.87591
luxOD61E/Pbad-q	0	0	4.14221	16.6539	37.9376	17.0484
luxOD61A/Pbad-q	0	0	0	2.22019	0	0
ΔopaR/Pbad-q	0	0	0	43.8526	39.064	34.1954
luxOD61E ΔopaR/Pbad-q	0	0	0	45.5373	41.0565	42.4595
luxOD61A ΔopaR/Pbad-q	0	0	0	36.2707	38.5182	17.0786
ΔscrABC/Pbad-q	0	0	0	0	0	0
luxOD61E ΔscrABC/Pbad-q	0	0	0	7.63055	4.22635	0
luxOD61A ΔscrABC/Pbad-q	0	0.731397	0	0	0	0.394026
ΔopaR ΔscrABC/Pbad-q	0	0	10.3739	12.7844	12.255	8.78847
luxOD61E ΔopaR ΔscrABC/Pbad-q	0	5.38487	0	0	0	8.26287
luxOD61A ΔopaR ΔscrABC/Pbad-q	12.974	4.53558	0	7.4978	7.36561	1.92674
	Red values not displayed in Fig.

## Sheet: 3B
Pbad-q	Uninduced			Uninduced			Induced			Induced
Ptet	Uninduced			Induced			Uninduced			Induced
Replicate	Rep 1	Rep 2	Rep 3	Rep 1	Rep 2	Rep 3	Rep 1	Rep 2	Rep 3	Rep 1	Rep 2	Rep 3
WT/Pbad-q/EV	0	0	0	2.56704	16.9755	9.48673	0	0	0	0	3.54588	0
WT/Pbad-q/Ptet-opaR	10.4492	0	11.1264	5.44678	12.4131	0	5.07094	9.76088	1.4142	4.2023	1.7577	13.1268
ΔopaR/Pbad-q/EV	17.7689	0	0	8.37142	7.39813	0.754429	47.6362	34.1045	26.7237	27.4789	27.4795	24.0194
ΔopaR/Pbad-q/Ptet-opaR	5.02163	0	0	11.2704	0	3.69261	38.7148	12.1255	9.8792	0	1.79663	0
	Red values not displayed in Fig.

## Sheet: 4A
Pbad-q	Uninduced			Uninduced			Induced			Induced
Ptet	Uninduced			Induced			Uninduced			Induced
Replicate	Rep 1	Rep 2	Rep 3	Rep 1	Rep 2	Rep 3	Rep 1	Rep 2	Rep 3	Rep 1	Rep 2	Rep 3
ΔscrABC ; EV	5.78295	0	6.4945	0	0	0	0	0	2.00296	0	0	0
ΔscrABC ; Ptet-scrABC	0	0	2.47485	3.29897	9.52445	0	0	5.74799	1.84227	69.7416	80.4716	23.3032
ΔopaR ; EV	0	2.3592	5.03336	0	6.91775	0	30.0886	35.0898	50.0665	41.5085	34.7862	12.7236
ΔopaR ; Ptet-scrCE554A	16.3566	0	0.869005	0	0	0	29.289	17.1197	21.9465	2.96371	0	1.82408
	Red values not displayed in Fig.

## Sheet: 4B
Pbad-q	Uninduced			Induced
Replicate	Rep 1	Rep 2	Rep 3	Rep 1	Rep 2	Rep 3
WT	3.96669	6.40759	5.96442	0.157389	7.0362	2.01703
luxOD61E	0.201709	1.18661	1.39135	94.9405	96.4017	96.3509
ΔscrABC	3.18785	2.17587	12.9638	25.2038	3.30145	47.0399
luxOD61E ΔscrABC	8.41219	11.1762	3.24557	97.3914	97.7864	96.4278
	Red values not displayed in Fig.

## Sheet: 4C
Pbad-q	Uninduced			Uninduced			Induced			Induced
Ptet	Uninduced			Induced			Uninduced			Induced
Replicate	Rep 1	Rep 2	Rep 3	Rep 1	Rep 2	Rep 3	Rep 1	Rep 2	Rep 3	Rep 1	Rep 2	Rep 3
ΔscrABC ; EV	0	1.7356	0.852769	15.2725	0	3.90194	0	8.35349	8.98954	22.663	19.164	21.694
ΔscrABC ; Ptet-tpdA	0	7.66045	0	4.73028	1.57353	12.5361	0	10.2436	4.44608	74.1944	76.9047	74.4117
ΔopaR ; EV	0	0	0	0	0	14.987	60.5909	64.1786	62.7535	77.2093	75.3553	71.4998
ΔopaR ; Ptet-gefA	0	0	0	0	0	0	58.4088	68.6532	67.5199	7.68071	59.6457	0
	Red values not displayed in Fig.

## Sheet: S1A
	WT			luxOD61E			ΔopaR			luxOD61EΔopaR			luxOD61A			luxOD61AΔopaR
Time	Rep 1	Rep 2	Rep 3	Rep 1	Rep 2	Rep 3	Rep 1	Rep 2	Rep 3	Rep 1	Rep 2	Rep 3	Rep 1	Rep 2	Rep 3	Rep 1	Rep 2	Rep 3
0:00:16	726	21049	26512	620	300	296	181	196	238	213	121	298	12336	10660	47402	130	356	193
0:05:16	852	22753	29501	297	177	240	324	225	200	508	407	242	14904	14078	61439	232	135	230
0:10:16	1124	21981	28567	239	158	119	390	215	390	229	221	157	17493	13663	66214	240	203	249
0:15:16	930	20796	28944	209	240	100	237	148	303	152	156	138	15778	14236	58577	83	182	466
0:20:16	993	23177	28040	426	256	299	340	468	254	322	209	183	15441	14002	59057	310	133	244
0:25:16	1221	21871	29955	573	145	252	292	246	254	236	643	227	14491	13198	60269	235	247	252
0:30:16	939	23276	28491	410	350	330	478	199	262	355	314	306	14039	11996	60386	349	179	361
0:35:16	576	23993	27715	241	169	265	196	285	103	195	240	204	13302	14484	60245	186	224	101
0:40:16	821	21363	28203	441	140	366	212	219	296	184	333	201	15433	11705	58462	532	203	311
0:45:16	1021	21122	26412	237	233	302	220	208	129	393	260	277	15507	13740	60347	249	256	380
0:50:16	1034	21576	28662	189	195	204	410	179	109	497	213	169	15653	13412	63147	134	126	224
0:55:16	590	20587	25955	169	174	426	261	375	261	214	201	232	13508	13057	60961	172	347	574
1:00:16	467	19264	24579	201	235	90	266	155	151	246	140	322	15178	14785	65446	447	411	347
1:05:16	217	18819	26844	250	236	296	218	294	297	269	378	196	15311	14500	61857	148	428	381
1:10:16	644	19071	23079	152	138	203	300	270	172	280	289	305	15108	13328	59712	188	176	182
1:15:16	661	20571	23525	191	207	204	193	112	185	184	114	139	14157	12864	60179	356	237	113
1:20:16	425	18600	23812	261	156	191	156	244	337	295	89	191	14423	13427	60916	288	96	149
1:25:16	332	16637	20682	143	136	293	120	153	248	200	265	143	12041	12202	53883	168	233	236
1:30:16	267	15011	20770	155	235	138	155	253	132	227	311	216	11430	11094	53885	154	248	170
1:35:16	253	14568	18251	160	143	74	241	217	316	176	213	164	11382	10753	50937	141	261	227
1:40:16	454	13851	18291	126	199	71	94	237	342	75	141	291	9494	9627	48261	174	196	110
1:45:16	389	12233	16923	244	189	113	112	266	267	138	124	210	8864	9095	46258	138	343	125
1:50:16	444	12450	16520	328	176	129	161	98	222	155	96	96	8593	7897	43059	266	122	120
1:55:16	458	10859	15104	107	107	182	129	84	142	109	243	155	9167	7845	40628	100	228	191
2:00:16	423	9944	13787	110	174	241	123	216	179	216	158	131	6836	6542	38044	155	76	174
2:05:16	317	9192	12004	56	69	147	199	187	182	182	78	109	7280	6233	34687	211	147	135
2:10:16	212	8071	10325	179	71	70	93	33	171	272	102	69	6297	5178	33766	158	137	126
2:15:16	273	7704	9552	124	46	93	219	133	130	115	83	75	5464	4780	30687	43	95	107
2:20:16	253	5994	8160	272	32	51	165	64	54	205	74	69	4289	4402	26605	197	91	72
2:25:16	155	5150	6904	215	90	109	74	60	137	282	209	135	4591	3977	23201	77	98	141
2:30:16	160	5025	6092	133	46	74	127	72	109	131	44	54	4090	3206	18088	61	54	36
2:35:16	129	4808	5313	53	83	140	60	69	60	76	183	163	2670	2784	15869	89	82	80
2:40:16	165	3271	3885	67	48	110	100	74	67	47	57	87	2500	1690	14468	84	49	187
2:45:16	111	2962	3853	110	69	82	50	89	60	96	38	78	2529	2022	12398	52	113	62
2:50:16	129	2350	3037	104	34	108	87	91	88	92	73	55	2500	1587	11153	50	70	95
2:55:16	69	2268	2714	71	120	44	59	63	40	67	60	74	2241	1869	9845	45	32	70
3:00:16	71	1687	2287	65	86	46	86	76	65	47	29	77	2945	1802	8233	89	76	62
3:05:16	44	1548	1861	62	22	56	34	71	55	56	42	33	3585	2082	8159	56	49	33
3:10:16	69	1457	1530	135	44	31	59	114	71	97	29	69	4174	3073	9108	53	67	37
3:15:16	89	934	1123	38	39	49	62	44	89	44	39	41	5671	3929	10448	53	77	76
3:20:16	62	969	1126	38	37	60	50	80	96	66	66	46	7277	5223	11383	40	31	66
3:25:16	64	896	1007	34	71	58	71	52	36	47	28	27	8350	7108	13647	34	61	50
3:30:16	37	743	1179	17	66	64	88	43	85	31	54	50	11157	8895	17329	48	90	63
3:35:16	57	913	1123	61	55	37	59	58	69	51	42	41	15413	11527	20567	34	79	38
3:40:16	27	747	1076	50	44	38	43	45	33	24	23	31	19677	15412	25493	31	42	97
3:45:16	27	704	1004	31	40	14	41	46	42	45	97	20	22694	20815	28287	39	65	82
3:50:16	49	725	935	46	28	51	37	29	30	31	38	35	26018	22803	29506	51	53	82
3:55:16	52	689	936	36	43	57	46	31	50	30	62	35	28266	26211	33761	39	78	32
4:00:16	43	646	1128	67	50	37	55	41	42	18	20	63	34682	28490	43852	54	84	92
4:05:16	43	583	991	55	31	30	45	53	55	91	25	43	38909	34223	47268	46	77	25
4:10:16	39	770	1125	58	24	48	43	39	32	48	29	54	45490	39174	55660	32	44	53
4:15:16	53	729	1119	23	41	49	51	37	67	35	31	95	52418	48803	66787	28	43	56
4:20:16	107	762	1300	80	17	43	47	65	38	30	36	34	61979	56065	79838	60	40	40
4:25:16	85	642	1385	22	66	97	41	43	46	28	52	42	73523	64788	93580	34	38	35
4:30:16	48	914	1256	40	49	30	30	44	36	25	58	36	81697	73301	103410	46	61	70
4:35:16	71	920	1448	24	47	75	37	55	31	26	91	132	87025	81914	112009	35	35	61
4:40:16	34	1045	1463	35	33	59	64	120	26	69	30	35	95174	89397	117375	34	54	86
4:45:16	42	1011	1457	60	75	34	79	39	38	72	55	38	99620	97291	122757	70	61	50
4:50:16	46	1214	1485	39	20	73	51	36	70	27	41	18	106024	102646	129733	30	63	46
4:55:16	94	1058	1812	39	36	18	59	20	57	57	38	29	110705	106406	135861	56	21	63
5:00:16	70	1054	1495	55	43	33	49	46	55	54	42	57	113207	111957	138729	38	42	39
5:05:16	104	1154	1571	33	78	42	35	76	115	42	48	60	117828	115942	144411	36	43	54
5:10:16	81	1037	1703	57	42	30	51	32	41	52	23	45	120364	120753	150833	64	45	40
5:15:16	116	1177	1663	43	32	63	24	54	63	26	31	32	127232	125157	158143	36	22	34
5:20:16	113	1213	1799	26	50	26	22	40	73	36	59	38	132161	131413	175309	50	66	54
5:25:16	130	1245	1632	41	44	25	31	62	36	61	50	61	144779	138753	178430	27	15	37
5:30:16	131	1383	2049	42	72	54	38	84	63	37	50	23	156176	148018	186412	60	58	120
5:35:16	130	1388	1905	67	67	33	32	44	82	38	68	40	159243	153381	188758	102	29	71
5:40:16	121	1615	2335	61	132	40	54	29	58	43	63	51	164327	165182	192791	108	52	37
5:45:16	190	1770	2557	33	42	45	27	70	66	46	32	22	163782	164924	207623	104	55	38
5:50:16	145	1747	2801	46	81	39	83	38	60	55	36	46	172744	176576	214538	32	44	77
5:55:16	178	2300	3098	27	59	74	128	39	59	51	26	36	178643	175267	216777	23	32	73
6:00:16	235	2728	3269	81	53	33	44	73	58	43	40	39	181564	175316	221293	30	41	61
6:05:16	197	2560	3816	26	56	27	44	33	88	32	19	62	183809	189145	221979	38	24	50
6:10:16	255	2941	3974	48	43	39	31	76	57	40	39	49	191605	184217	231046	57	33	47
6:15:16	517	3003	4421	53	51	95	23	75	73	39	25	67	198389	191493	232755	44	89	44
6:20:16	448	3489	5223	60	64	66	64	66	84	26	55	45	202434	202884	237919	112	63	66
6:25:16	502	3814	5500	34	68	53	21	52	62	41	53	31	209267	199036	241617	33	47	45
6:30:16	563	4458	6210	47	84	69	39	64	78	30	45	28	212877	203445	250484	46	59	44
6:35:16	838	4784	7344	21	65	58	49	62	69	40	33	81	211112	206465	253538	54	94	137
6:40:16	898	6072	8005	37	52	48	50	70	123	43	30	71	213901	218101	257026	69	45	47
6:45:16	1032	6605	8987	45	61	62	62	107	70	38	33	39	216853	210136	259374	44	31	52
6:50:16	1414	7172	9858	91	64	73	63	56	85	31	48	75	217783	211282	265118	65	116	124
6:55:16	1572	7932	10391	61	77	81	34	68	54	51	35	77	223033	212477	267287	67	67	75
7:00:16	1800	8981	11986	111	62	96	42	61	109	28	45	53	229296	221176	266939	59	67	44
7:05:16	1985	9190	13154	52	76	66	71	97	82	39	44	39	227361	225452	278677	63	62	98
7:10:16	2370	10646	14229	70	73	66	86	116	42	36	42	49	237377	234878	278944	41	92	87
7:15:16	2921	11433	14400	78	76	136	68	79	32	67	72	50	232687	220204	275457	66	72	127
7:20:16	3157	12863	15776	51	125	92	71	63	118	72	52	52	243650	238303	280838	42	65	74
7:25:16	3537	13540	17553	73	157	82	63	50	120	93	49	56	235388	240411	276432	50	108	65
7:30:16	3936	14693	18647	49	93	120	79	117	74	111	33	51	234700	244365	286839	84	26	62
7:35:16	4412	15979	19616	47	84	102	79	83	99	28	79	73	241707	246849	287084	88	81	74
7:40:16	4953	16844	21468	86	57	107	71	80	70	59	116	48	248893	246042	297357	110	49	57
7:45:16	5712	17599	22336	55	100	87	100	92	84	90	69	87	251245	247868	296572	63	43	92
7:50:16	6027	19395	23191	48	130	104	57	69	82	37	43	54	256197	247697	295308	111	80	75
7:55:16	6808	20790	24899	75	72	71	77	78	112	45	41	62	251201	251572	303895	61	91	83
8:00:16	7194	21529	26278	92	153	129	72	86	138	41	19	75	249170	262350	309445	91	72	115
8:05:16	7831	22379	27671	113	100	121	71	137	90	62	56	70	250221	265169	307265	104	92	54
8:10:16	8796	24621	29098	103	117	144	59	174	74	23	64	67	262389	266102	303802	64	119	63
8:15:16	9323	25036	31135	106	115	69	75	84	83	51	88	72	264242	268409	313747	74	101	97
8:20:16	10240	26313	32241	93	71	119	68	100	82	82	43	78	269489	265771	319076	85	67	98
8:25:16	10509	27015	33569	104	133	102	69	73	106	27	53	79	267870	275793	319654	78	53	118
8:30:16	11134	29078	35602	86	116	123	100	106	93	49	92	79	278577	277558	326802	92	84	117
8:35:16	12098	30471	37206	72	89	104	80	108	52	24	57	78	274568	278235	326626	53	106	99
8:40:16	12705	31715	38934	109	119	116	49	117	139	64	37	71	284736	286634	331263	122	103	50
8:45:16	13037	33472	40910	89	96	144	73	70	110	31	47	42	280886	287519	341516	87	64	106
8:50:16	13829	35245	41494	104	102	155	149	108	111	68	69	83	285646	288166	340937	122	77	120
8:55:16	14864	36384	43477	87	154	93	65	91	126	49	57	66	285983	295046	336443	115	55	68
9:00:16	15493	37376	46355	120	89	108	80	130	134	74	39	92	289748	294443	344992	96	90	102
9:05:16	16556	39497	47407	71	127	99	81	81	106	84	55	89	301291	289409	348749	106	106	106
9:10:16	17618	40692	49548	92	99	103	111	110	99	101	89	74	292349	298551	354013	75	85	99
9:15:16	17968	42245	50906	126	80	83	113	139	157	40	77	89	294280	311574	355275	102	89	54
9:20:16	18398	43156	52538	117	92	136	83	120	97	99	99	77	292794	304954	356167	111	113	82
9:25:16	19410	44870	54256	80	121	110	98	135	106	26	71	81	304595	309070	356227	103	62	120
9:30:16	20203	47392	56102	156	96	120	143	132	145	89	58	79	304327	308307	350030	57	75	95
9:35:16	22089	48904	57505	123	122	190	107	119	146	52	64	68	303855	307912	357804	75	124	159
9:40:16	22705	49850	60038	129	105	144	81	120	157	50	49	54	304442	300869	359716	84	107	129
9:45:16	23410	50476	61383	128	171	147	115	97	106	54	51	65	304072	298569	358551	114	77	132
9:50:16	24366	52390	63354	92	137	128	116	122	145	104	77	130	300623	311559	365627	89	79	79
9:55:16	25098	54377	66371	118	158	149	102	117	104	61	67	92	313512	307032	380954	81	65	82
10:00:16	25685	56166	66915	112	194	109	98	124	153	56	77	50	312672	305428	380022	111	123	119
10:05:16	26541	57552	70386	124	169	135	90	94	168	54	39	109	327576	315446	385644	110	109	143
10:10:16	28118	59519	73020	114	156	160	85	149	122	66	76	105	319734	316898	380732	119	84	127
10:15:16	29176	62274	73979	127	164	153	117	147	101	81	94	114	320917	318921	387130	105	95	118
10:20:16	30579	65146	76007	85	213	97	91	144	145	43	89	78	322404	328395	396166	119	69	140
10:25:16	31992	66588	79204	118	139	180	86	171	216	71	79	83	318925	326859	390728	116	120	140
10:30:16	32249	69000	82697	113	185	151	110	154	135	83	52	91	327499	332439	387373	131	56	128
10:35:16	34157	71700	85384	130	162	126	121	168	132	47	99	93	327768	329015	392538	112	84	145
10:40:16	35021	72643	86823	121	153	137	147	125	131	69	82	78	329885	337984	395331	143	116	117
10:45:16	36176	74999	89254	134	165	167	123	132	146	64	86	76	339315	337282	399798	132	113	89
10:50:16	38146	77590	91258	157	150	173	93	152	144	37	85	89	343540	329503	399705	130	163	114
10:55:16	39889	80844	92026	150	158	127	105	172	126	51	63	96	339649	344094	408767	78	112	104
11:00:16	40378	82041	96646	131	133	138	110	190	166	46	67	87	341929	341698	405908	142	108	164
11:05:16	43003	84519	98350	144	143	222	135	134	100	46	57	126	344075	343755	406674	110	122	144
11:10:16	43956	88054	101544	111	174	195	115	84	167	81	108	95	339707	346859	407284	132	148	113
11:15:16	45038	89251	99981	116	126	139	120	105	144	67	48	75	344765	337958	416380	161	120	110
11:20:16	45932	92310	103939	137	177	135	153	160	122	64	72	90	343889	358646	407225	120	114	134
11:25:16	48385	93363	110911	99	210	181	127	161	133	79	74	66	354511	357400	420316	104	108	112
11:30:16	49435	93755	111595	142	187	160	98	193	137	81	90	103	349841	362816	423351	146	118	96
11:35:16	51286	96815	113334	136	177	189	149	177	144	67	91	126	354515	358032	424338	134	150	98
11:40:16	51417	95869	117248	145	163	164	162	182	189	85	93	96	355896	355110	429440	106	128	121
11:45:16	53068	100373	118870	213	141	196	71	146	173	54	62	86	359366	372157	427220	113	125	152
11:50:16	54762	103117	117936	89	242	196	116	250	157	75	124	124	368889	369353	430856	128	153	112
11:55:16	55303	108578	119282	167	197	181	130	195	188	92	102	79	365649	364642	429923	150	131	121
12:00:16	56839	107104	125910	132	161	179	141	136	175	82	103	59	365686	370528	432100	131	109	158
12:05:16	58184	107399	122561	113	187	158	122	161	107	107	128	87	368816	367570	436446	111	136	119
12:10:16	59827	108314	125210	124	189	191	115	185	136	55	79	74	369304	371306	437349	141	106	148
12:15:16	61801	111967	126475	132	173	192	193	167	167	65	42	115	374157	382204	433929	167	111	148
12:20:16	62137	109021	136911	179	156	247	123	230	177	69	77	76	375086	370196	438854	150	162	158
12:25:16	63314	110552	131698	132	206	172	150	182	137	72	84	134	377521	384257	440657	146	138	126
12:30:16	63793	115380	132936	137	201	137	173	230	154	81	85	117	378761	381125	443131	144	156	123
12:35:16	65731	116504	134741	182	205	136	145	180	160	106	68	109	372552	377388	440421	145	123	153
12:40:16	66768	119723	139022	161	166	183	138	192	196	56	83	120	377747	384832	441949	115	127	134
12:45:16	68164	117068	130228	120	224	172	166	184	159	78	71	89	388198	390322	442586	112	150	140
12:50:16	68497	119873	139018	134	148	172	171	162	182	91	82	79	385471	391701	458192	159	136	152
12:55:16	69759	125223	140334	168	175	167	173	179	203	79	73	122	389854	391301	453287	179	104	164
13:00:16	70487	125155	135917	161	145	181	96	213	248	75	81	116	389999	396244	455881	136	131	169
13:05:16	71670	122379	138721	132	198	148	140	231	149	106	116	79	384272	386893	457298	137	154	138
13:10:16	72601	125783	143687	114	165	197	165	197	158	97	89	153	393417	393055	455551	211	229	186
13:15:16	74269	123438	142560	169	212	222	140	215	249	58	80	114	396853	400821	466112	174	110	167
13:20:16	74177	128319	144086	149	214	141	159	202	229	106	109	127	392701	396756	461840	115	110	131
13:25:16	75602	129317	147362	163	195	189	146	257	152	80	96	83	398430	399934	466926	115	174	201
13:30:16	75319	126946	149612	136	147	150	149	236	172	83	127	105	401178	404271	467458	180	142	118
13:35:16	76148	130533	149504	192	187	203	165	180	169	76	101	100	393315	401778	459270	145	133	133
13:40:16	76132	127928	145976	133	162	182	156	193	194	94	63	121	395104	399814	459397	175	150	193
13:45:16	78634	130729	149942	158	201	191	155	237	181	126	69	117	393628	398555	469845	172	105	161
13:50:16	77845	134433	146774	165	235	184	138	239	194	97	99	161	395455	403058	464129	200	168	129
13:55:16	79235	134592	146470	148	182	143	224	245	158	69	92	124	395087	415817	459288	117	178	170
14:00:16	78463	136142	148321	164	208	174	158	189	195	51	79	97	397520	407006	462020	185	167	140
14:05:16	79510	137424	152778	185	183	180	129	214	205	93	76	152	401231	410194	468307	164	144	176
14:10:16	80172	135324	153708	162	176	182	152	231	168	81	116	124	400238	407363	462017	183	162	163
14:15:16	80589	137569	153184	160	191	168	218	227	181	84	97	146	393918	410602	469580	198	149	214
14:20:16	79957	133689	149368	158	197	185	173	182	229	109	127	134	406331	403423	460452	149	184	163
14:25:16	80217	136369	153775	135	160	195	149	189	243	78	88	92	398902	408690	461820	162	185	199
14:30:16	81055	134990	154426	133	177	179	156	246	206	147	129	149	403294	413368	460004	163	117	142
14:35:16	80144	140074	153971	145	250	202	170	254	244	79	89	169	401365	401841	466114	139	142	209
14:40:16	80334	139934	155099	128	166	189	144	205	175	81	129	120	401761	406717	460468	153	143	208
14:45:16	82258	137471	152035	130	179	181	197	225	207	102	137	116	407346	413964	472036	186	192	141
14:50:16	81663	138016	154865	179	215	193	158	250	230	111	100	92	406316	406339	463647	195	172	177
14:55:16	80433	138346	158025	173	196	171	156	236	209	82	120	107	409947	410952	466684	154	153	172
15:00:16	81081	136699	155663	155	214	186	141	256	200	100	107	117	400589	412299	461543	176	160	146
15:05:16	82036	134875	154406	139	213	218	169	231	193	99	84	129	404130	417797	465494	152	161	199
15:10:16	82731	139652	156252	113	188	176	160	217	224	90	89	122	417144	410760	463649	228	176	198
15:15:16	83207	137246	155104	153	162	166	192	216	242	84	104	113	391328	407593	461770	162	217	184
15:20:16	83534	140901	155760	156	197	154	223	231	206	86	133	133	399581	408555	461647	178	187	170
15:25:16	81560	135984	154548	219	203	178	174	227	189	111	99	184	404563	408972	462850	147	160	177
15:30:16	82360	140373	161299	160	174	214	211	304	226	100	116	110	400271	408158	465563	159	200	178
15:35:16	82504	141195	159213	123	180	176	197	224	208	98	92	154	409253	417637	458337	224	174	150
15:40:16	83557	141434	157070	148	192	209	169	227	239	101	111	113	410361	410844	462095	160	203	195
15:45:16	84272	142761	155768	176	150	178	187	255	262	88	107	108	405921	415030	473152	190	165	195
15:50:16	82089	139554	156688	144	176	148	136	257	245	106	114	102	403837	406763	464816	212	163	156
15:55:16	82530	137564	161975	136	199	182	223	252	199	99	112	103	399487	408893	458954	202	170	193
16:00:16	87344	143019	158775	132	158	244	236	272	228	94	122	103	408876	416626	462924	136	155	243
16:05:16	87583	140598	155326	109	165	220	162	262	186	110	90	143	404685	413097	460838	260	193	176
16:10:16	87631	142339	166402	193	273	244	170	303	298	70	108	142	402161	418883	464904	179	189	156
16:15:16	85599	142102	161491	139	212	244	131	219	252	95	120	161	400255	414653	468512	187	221	264
16:20:16	82044	140444	159027	113	216	225	193	288	240	92	92	160	409670	414393	469856	168	186	150
16:25:16	83107	144352	158145	142	165	218	226	287	285	128	96	161	410247	412672	460356	197	184	157
16:30:16	87565	144770	163983	171	210	191	186	263	200	83	130	120	405369	421649	466744	208	222	215
16:35:16	87485	147197	160859	161	216	174	237	245	231	81	139	183	411536	413141	471327	202	154	191
16:40:16	86088	142203	167288	120	218	147	205	303	250	99	151	112	403957	416225	461688	208	168	164
16:45:16	84745	144340	163645	166	182	176	224	215	246	107	108	131	404689	412647	471227	196	181	188
16:50:16	85687	144292	160737	148	181	235	214	306	270	95	145	138	400688	410608	468205	222	179	220
16:55:16	89131	148987	166535	138	168	227	205	305	205	88	148	143	406180	415062	471428	202	254	194
17:00:16	85717	147102	165804	137	212	173	170	259	271	93	156	136	408385	413729	460536	195	149	216
17:05:16	88481	152208	166829	138	209	157	175	257	224	128	166	130	394727	407508	463134	214	153	189
17:10:16	88816	145007	165397	163	144	197	226	272	236	123	167	118	396985	406011	465590	204	181	236
17:15:16	88006	145801	167756	174	203	188	245	260	235	114	88	186	407709	410524	458120	208	183	200
17:20:16	92096	147500	161895	149	155	176	234	256	236	99	115	182	399414	412910	458861	220	187	251
17:25:16	94251	145992	171784	156	189	202	207	279	258	115	151	182	407288	401498	459993	249	210	214
17:30:16	90165	141922	168371	145	161	233	219	244	225	105	102	138	400428	409506	465160	171	209	233
17:35:16	88402	147801	167679	181	199	214	231	342	241	115	163	132	399459	405781	458226	232	236	229
17:40:16	91790	143393	167617	181	199	227	217	241	272	87	154	142	397706	413212	462699	247	194	252
17:45:16	95293	150683	170393	176	170	190	210	361	260	89	110	159	398212	401336	458930	208	218	183
17:50:16	88342	153176	167725	195	177	223	243	293	274	115	147	127	399568	407677	458309	173	199	203
17:55:16	92818	142738	169897	173	176	214	250	316	213	126	140	178	396011	408473	461644	194	198	219
18:00:16	94444	152981	172675	121	220	164	246	329	285	116	134	171	403200	410239	457865	223	184	204

[truncated: 27 more sheets: S2A, S2B, S2C, S2D, S2E, S2F, S2H, S2I, S3A, S3B, S3C, S3D, S3E, S3F, S4A, S4B, S4C, S5A, S5B, S6A …]
